# Supplementary material for: Miniature Inverted Repeat Transposable Element Insertions Provide a Source of Intron Length Polymorphism Markers in the Carrot (Daucus carota L.)
Source: Front Plant Sci. 2017 May 9;8:725. doi: 10.3389/fpls.2017.00725 (PMC5422474; doi:10.3389/fpls.2017.00725)
Supplement: Supplementary file 1 [file Table1.xlsx]

## Sheet: Supp_tab_1_Genotyping
Supplementary table 1. The results of DcS-ILP-based genotyping of the collection of 27 cultivated and wild carrot accessions. Alleles were scored as: 1 - empty DcSto insertion site, 2 - occupied DcSto insertion site, 0 - no data
Accession	DcS-ILP102		DcS-ILP104		DcS-ILP106		DcS-ILP108		DcS-ILP110		DcS-ILP112		DcS-ILP115		DcS-ILP116		DcS-ILP117		DcS-ILP201		DcS-ILP207		DcS-ILP209		DcS-ILP214		DcS-ILP220		DcS-ILP222		DcS-ILP223		DcS-ILP224		DcS-ILP225		DcS-ILP230		DcS-ILP231		DcS-ILP304		DcS-ILP309		DcS-ILP314		DcS-ILP315		DcS-ILP316
RS33	1	2	1	2	2	2	2	2	1	1	2	2	1	1	1	1	2	2	2	2	2	2	2	2	2	2	2	2	1	2	1	1	1	1	1	1	1	2	1	1	1	1	1	1	1	1	1	1	2
RS34	1	1	1	2	2	2	2	2	1	1	1	2	1	1	1	1	1	2	1	2	2	2	2	2	2	2	2	2	1	2	1	1	1	1	1	1	1	2	1	2	1	2	1	1	1	1	2	2	1
RS35	1	1	1	2	2	2	1	2	1	1	1	2	1	2	1	1	1	2	1	2	2	2	1	2	2	2	2	2	1	1	1	1	1	1	1	1	2	2	1	2	1	1	1	1	1	1	1	1	1
RS37	1	1	2	2	2	2	2	2	1	2	1	1	1	1	1	1	1	1	1	2	2	2	2	2	2	2	2	2	1	2	1	2	1	2	2	2	1	1	2	2	1	1	1	1	1	1	1	1	2
RS39	1	1	1	2	2	2	1	2	1	2	2	2	1	2	1	2	1	2	1	1	2	2	2	2	2	2	2	2	1	2	1	1	1	1	1	1	1	1	2	2	1	1	1	1	1	1	2	2	2
RS41	1	2	1	2	1	2	2	2	1	2	1	2	1	1	1	1	1	2	1	1	2	2	2	2	2	2	2	2	1	2	1	1	1	1	1	1	2	2	1	1	1	1	1	2	1	1	1	2	1
RS43	1	1	2	2	2	2	2	2	1	1	2	2	1	1	1	1	2	2	1	1	2	2	1	2	2	2	2	2	1	1	1	1	1	1	1	1	1	1	1	2	1	1	1	1	1	1	2	2	1
RS44	1	2	2	2	2	2	1	2	1	1	2	2	1	1	1	1	1	2	1	1	1	2	2	2	2	2	2	2	1	1	1	1	1	1	1	1	1	1	1	1	1	1	1	1	1	1	1	2	1
RS45	2	2	1	2	2	2	1	2	1	1	1	2	1	2	1	1	1	2	1	1	1	2	2	2	2	2	1	2	1	1	1	1	1	1	1	1	1	1	1	2	1	2	1	1	1	1	2	2	2
RS49	1	2	1	2	2	2	1	2	1	1	2	2	1	1	1	1	1	2	1	1	2	2	2	2	1	1	2	2	1	1	1	1	1	1	1	1	1	1	1	1	1	1	1	1	1	1	1	1	1
RS50	0	0	0	0	2	2	0	0	0	0	2	2	0	0	1	2	2	2	1	1	1	2	2	2	2	2	1	2	1	2	1	1	1	1	1	1	1	1	2	2	1	1	1	1	1	2	2	2	0
RS51	1	1	1	2	2	2	1	1	2	2	1	1	1	2	1	1	2	2	1	1	2	2	1	2	2	2	1	2	1	1	1	1	1	1	1	1	1	1	2	2	1	2	1	1	1	2	1	2	1
RS56	1	1	2	2	2	2	1	2	1	2	1	2	1	1	1	1	2	2	1	1	2	2	2	2	2	2	2	2	1	1	1	1	1	1	1	1	1	1	2	2	1	1	1	1	1	2	2	2	1
RS57	1	1	2	2	2	2	2	2	2	2	2	2	1	1	1	1	2	2	1	1	2	2	2	2	2	2	2	2	1	2	1	1	1	1	1	1	1	1	2	2	1	1	1	1	1	2	1	1	1
RS59	1	1	2	2	2	2	2	2	2	2	1	1	1	1	1	1	1	2	1	1	2	2	2	2	2	2	2	2	1	1	1	1	1	1	1	1	1	2	1	2	1	2	1	1	2	2	2	2	2
RS60	1	1	2	2	2	2	1	2	2	2	1	2	1	1	1	1	2	2	1	1	2	2	2	2	2	2	2	2	1	1	1	1	1	1	1	1	1	1	2	2	1	1	1	1	1	2	1	1	1
RS62	1	1	2	2	2	2	2	2	1	1	1	1	1	1	1	1	2	2	1	1	2	2	2	2	2	2	2	2	1	2	1	2	1	2	1	1	1	2	2	2	1	2	1	1	2	2	1	2	2
RS71	1	1	1	2	2	2	2	2	2	2	2	2	1	2	1	2	2	2	1	1	1	2	1	2	1	1	2	2	1	1	1	2	1	2	1	1	1	2	2	2	1	1	1	1	0	0	1	1	0
RS72	2	2	2	2	2	2	2	2	1	2	2	2	1	1	1	1	2	2	1	2	2	2	1	2	1	2	2	2	1	2	1	1	1	1	1	1	1	1	2	2	1	1	1	1	1	1	1	2	1
RS73	1	1	2	2	2	2	2	2	2	2	2	2	1	2	1	1	2	2	1	2	2	2	1	2	1	2	2	2	1	1	1	1	1	1	1	1	1	2	2	2	1	2	1	1	1	1	1	1	1
RS74	1	2	2	2	2	2	1	2	1	2	1	2	1	2	1	1	2	2	1	1	2	2	2	2	2	2	2	2	1	2	1	1	1	1	1	1	1	2	2	2	2	2	1	1	1	2	1	2	1
RS75	1	2	2	2	2	2	1	2	1	1	1	1	1	1	1	1	2	2	1	1	1	2	1	2	2	2	1	1	1	2	1	1	1	1	1	1	1	1	1	2	1	2	1	1	1	1	2	2	0
RS76	2	2	2	2	2	2	2	2	1	2	2	2	2	2	1	1	2	2	1	1	1	2	2	2	2	2	2	2	1	1	1	1	1	1	1	1	1	1	2	2	1	1	1	1	1	1	1	2	1
CDS15	2	2	1	1	2	2	1	1	1	1	1	2	1	1	1	1	1	2	1	1	1	1	1	1	1	1	2	2	1	1	1	1	1	1	1	1	1	1	1	2	2	2	1	1	1	1	1	1	1
CDS39	1	2	1	1	1	2	1	1	1	1	1	1	1	1	1	1	1	1	1	1	2	2	1	1	1	1	1	1	1	1	1	1	1	1	2	2	1	1	1	1	1	1	1	2	1	2	1	1	0
CDS93	1	1	1	1	1	2	1	1	1	1	1	1	1	1	1	1	1	1	1	2	2	2	1	1	1	1	1	1	1	1	1	1	1	1	1	2	1	1	1	1	1	1	2	2	1	1	1	1	1
CDS40	1	1	1	1	2	2	1	1	1	1	1	1	1	1	1	1	1	1	1	1	2	2	1	1	1	1	1	1	1	1	1	2	1	2	1	2	1	1	1	2	1	1	1	1	1	1	1	1	0
Note: two columns for each site represent genotypes: 1/1 - homozygous empty; 2/2 - homozygous occupied; 1/2 heterozygous
[truncated: 131 more columns]
