# Supplementary material for: Miniature Inverted Repeat Transposable Element Insertions Provide a Source of Intron Length Polymorphism Markers in the Carrot (Daucus carota L.)
Source: Front Plant Sci. 2017 May 9;8:725. doi: 10.3389/fpls.2017.00725 (PMC5422474; doi:10.3389/fpls.2017.00725)
Supplement: Supplementary file 2 [file Table2.XLSX]

## Sheet: Supp_tab_2_List_of_primers
Supplementary table 2. Description of 90 DcS-ILP markers and genetic diversity analysis of the 27 carrot accessions
Marker name	Chromosome	DcSto element present in the reference genome (family-number)	DcSto element size	Expected size of occupied insertion site	Primer sequences (5' --> 3')	Tm (°C)	nab	nec	Id	Hoe	Hef	FISg	PICh
DcS-ILP102	1	DcSto3-22	239	1331	F:ACATCAACGGTCTGCCTTTC	56	2	1.6964	0.6008	0.2692	0.4186	0.3441	0.326
					R:AGCGAGTGTATCCTGCGATT
DcS-ILP104	1	DcSto6-120	257	520	F:ACAGCTGTCGAACCATACCC	60	2	1.786	0.632	0.3462	0.4487	0.2134	0.3432
					R:TCATCAGCCCTATGGAGACC
DcS-ILP106	1	DcSto4-142	285	953	F:AACCTCCTGCGATGTTTGAC	56	2	1.1172	0.2146	0.1111	0.1069	-0.0588	0.0995
					R:CGGTCGTCGTCCTAATCTTC
DcS-ILP108	1	DcSto1-185	280	949	F:TGTGATGGAGCACTTTTTGG	60	2	1.8648	0.6565	0.3462	0.4729	0.2536	0.3562
					R:CAAATTTGTGGCCTGAGACA
DcS-ILP110	1	DcSto6-242	255	1003	F:CGTCTGGGAAGAAAGCTCAG	60	2	1.8648	0.6565	0.2692	0.4729	0.4195	0.3562
					R:TTCTCCAGCAGCCACAGTAA
DcS-ILP112	1	DcSto3-300	239	1432	F:CGCAAATGACAACCGAGATA	56	2	1.9882	0.6902	0.3077	0.5068	0.381	0.3735
					R:TTTGCTCTGTCAACAGTTCTGAG
DcS-ILP115	1	DcSto6-409	255	949	F:GTCCTCTGGGACGAGGATTT	56	2	1.401	0.4607	0.2692	0.2919	0.0594	0.2453
					R:CACACATCTGTTCCCTGGTG
DcS-ILP116	1	DcSto9-446	255	2221	F:GTTTGCTAGGGCTGCAACAT	56	2	1.0799	0.163	0.0769	0.0754	-0.04	0.0713
					R:TGTTCCTGCTGAAGGGAGAT
DcS-ILP117	1	DcSto6-479	255	1003	F:GAATTGCGACTGAAGCAACA	56	2	1.786	0.632	0.3462	0.4487	0.2134	0.3432
					R:CGGGGATCTTCTCAAGTCCT
DcS-ILP201	2	DcSto5-9	316	692	F:TGCTTCTATCTGGATGCTCTTG	59	2	1.3376	0.4195	0.2222	0.2572	0.1196	0.2205
					R:TTCGAAGGACAATCTGAGGA
DcS-ILP207	2	DcSto6-135	254	939	F:TCAGCTGTTTTGACCAGCAT	56	2	1.3376	0.4195	0.2222	0.2572	0.1196	0.2205
					R:GAACATCTTCCATCCGCTTG
DcS-ILP209	2	DcSto12-173	239	506	F:TCGTCGACATGCTTCCTACA	56	2	1.6701	0.5908	0.2593	0.4088	0.3538	0.3208
					R:GGCACATTAAAAGGCATGGA
DcS-ILP214	2	DcSto12-270	239	1551	F:CGTGTGCATTTTAGCTGCTG	56	2	1.6236	0.5723	0.0741	0.3913	0.8071	0.3104
					R:CTCGAGGATATCAGAAACGAGA
DcS-ILP220	2	DcSto6-324	254	1397	F:CTCCGTCCAGTCAAAAGCTC	56	2	1.4802	0.5055	0.1111	0.3305	0.6575	0.2718
					R:TGGCCATGAAACCTATGTGA
DcS-ILP222	2	DcSto2-328	308	532	F:GCGAATCCTTTAGCAGGTTG	56	2	1.48	0.5055	0.4074	0.3305	-0.2558	0.2718
					R:ACAGCCACAGTTTGCTACATT
DcS-ILP223	2	DcSto2-347	281	533	F:ACCAAGGCTTTGAACTGTCC	56	2	1.159	0.2641	0.1481	0.1398	-0.08	0.1278
					R:CCATCTCCGTTTCACGAGTA
DcS-ILP224	2	DcSto1-351	285	682	F:TGGAGAATTGCAGCTACGAC	56	2	1.159	0.2641	0.1481	0.1398	-0.08	0.1278
					R:GGACCCTGAACGCAACTATC
DcS-ILP225	2	DcSto6-375	255	1730	F:TTCATGGGGAAAGTGGCTAT	59	2	1.2515	0.3488	0.0741	0.2013	0.625	0.178
					R:GGTGGCAAAGCTAATGATCC
DcS-ILP230	2	DcSto2-472	308	1724	F:GTCCAGGGACCTCCTGTGT	56	2	1.4802	0.5055	0.2593	0.3305	0.2008	0.2718
					R:GGCTTCTAAACTGGTCAAGGAA
DcS-ILP231	2	DcSto9-490	260	855	F:ACCCAGAGATCTGTCCGAAT	56	2	1.874	0.6592	0.2963	0.4752	0.3647	0.3576
					R:TTGCAGCATCCTCATTTCTG
DcS-ILP304	3	DcSto3-73	238	596	F:CGAAGCATCGAACTCCATTA	56	2	1.48	0.5055	0.2593	0.3305	0.2008	0.2718
					R:TTGCCGGGATTTAATGACA
DcS-ILP309	3	DcSto1-225	286	876	F:AAATGTTCGCTTTCAGCATGT	56	2	1.16	0.2641	0.0741	0.1398	0.46	0.1278
					R:GCCATTTAATCCGATCCTTG
DcS-ILP314	3	DcSto9-260	301	2410	F:CATGAGCATCTGTCAGTTTCC	56	2	1.5	0.516	0.2692	0.3401	0.1929	0.2779
					R:AAAACGGCATTAAAGTTTGC
DcS-ILP315	3	DcSto7-279	266	1983	F:ACGGCCCTACTTACCATGC	56	2	1.96	0.6821	0.2593	0.4983	0.4698	0.3694
					R:AAGAATAGCAACCGACACCAA
DcS-ILP316	3	DcSto5-315	352	902	F:GCTTCTGGTTCGATGCTTTC	56	2	1.89	0.6365	0.2963	0.4528	0.3333	0.3457
					R:TGCCGGTACATTCTTGATTCT
DcS-ILP318	3	DcSto1-415	285	2206	F:CTAGCAGCAACAGCCATCTC	58	2	1.8	0.687	0.3704	0.5031	0.25	0.3719
					R:AAAAGTCTCGGTTGGGAAGA
DcS-ILP319	3	DcSto6-431	255	764	F:CCCAACAGACAAAAGTGCTG	56	2	1.97	0.6518	0.0476	0.4704	0.8963	0.3537
					R:GCCATCCTTCTTCCTTTCCT
DcS-ILP321	3	DcSto6-489	254	626	F:GAAGAATGCCGTATGCAACA	56	2	1.85	0.6641	0.28	0.4808	0.4058	0.3602
					R:CTGAGGAAGAGGTCATCAAGC
DcS-ILP405	4	DcSto6-415	255	1318	F:CCCTTGGAAGATGGTTGAAA	56	2	1.2914	0.3857	0.1852	0.2299	0.1793	0.2002
					R:CTTCGGCCTCACCAAATAAC
DcS-ILP406	4	DcSto1-143	285	2063	F:GCAAGCGCTTTGATTTGATT	56	2	1.6488	0.5825	0.3077	0.4012	0.218	0.3161
					R:CATTTCCCTGTTTTGTGTGG
DcS-ILP409	4	DcSto6-181	253	533	F:CAATCTCGCCATTTTCTGGT	56	2	1.35	0.4293	0.3077	0.2655	-0.1818	0.2264
					R:CGAGAAGCTCAACTGGAACC
DcS-ILP410	4	DcSto-UCa-207	237	1132	F:CGTACCATGAAATTCCGCTTA	56	2	1.98	0.6904	0.4815	0.5066	0.0317	0.3736
					R:TATCGGTGCCACGTCTAGTG
DcS-ILP413	4	DcSto1-229	285	1464	F:CCTTCTCGCCAACTGCTAAC	56	2	1.57	0.5519	0.3333	0.3725	0.0882	0.2987
					R:TTTTCCCATATGGTGCTCAA
DcS-ILP415	4	DcSto1-280	285	2500	F:AACCAATACCCAATCCAGCA	56	2	1.16	0.2641	0.1481	0.1398	-0.08	0.1278
					R:TAGTGCCACCATCCCATTTT
DcS-ILP417	4	DcSto12-325	239	1036	F:GGCTGAAGTTGTGTGCAAGA	56	2	1.16	0.2641	0.1481	0.1398	-0.08	0.1278
					R:AGTTTATCCCCTGCGTTGTG
DcS-ILP420	4	DcSto6-353	254	2615	F:GCCAGTTAGAAGAGCCATCG	56	2	1.38	0.4506	0.3333	0.283	-0.2	0.2392
					R:TCTCAACAGTAGCCTTCTGGA
DcS-ILP423	4	DcSto6-386	255	947	F:TTTAAATTCTGGGCTTGAGCA	58	2	1.25	0.3488	0.2222	0.2013	-0.125	0.178
					R:AAATCGGTGTTATCGGTTGG
DcS-ILP424	4	DcSto1-409	285	1456	F:GAGTAGGGTCGGGGAGGTTA	58	2	1.99	0.6904	0.3333	0.5066	0.3297	0.3736
					R:CGAGGGCATCATTGTACCTT
DcS-ILP425	4	DcSto5-419	316	776	F:GAAAAGGAGCAAGGTCATCG	58	2	1.8	0.6365	0.2222	0.4528	0.5	0.3457
					R:TGGAATCACTTCGTGCTGAG
DcS-ILP501	5	DcSto6-9	254	957	F:CCCGCTTTCTAATTCTGGTG	56	2	1.1172	0.2146	0.1111	0.1069	-0.0588	0.0995
					R:GCCATTTCCTTCATCCAAGA
DcS-ILP503	5	DcSto11-38	239	883	F:GGCTGCTGAGTTCTGGTAGG	56	2	1.2914	0.3857	0.2593	0.2299	-0.1489	0.2002
					R:GCAGCATTTGGTGGAAACTT
DcS-ILP505	5	DcSto6-84	255	1792	F:GCTTGGGTCCTTGTACTTCC	56	2	1.6528	0.5841	0.375	0.4034	0.0505	0.3169
					R:TTCACGTGTGCAAAGACGTT
DcS-ILP512	5	DcSto6-217	257	1950	F:TTGCGTGTCCTTATCATCCA	56	2	1.8	0.6365	0.3704	0.4528	0.1667	0.3457
					R:TGGGCCGATACCTGACTTTA
DcS-ILP513	5	DcSto6-223	241	708	F:TGCAATTCTTCTTGGTGCTG	56	2	1.95	0.6821	0.4815	0.4983	0.0154	0.3694
					R:ACCGCTGATGAAGCAATAGA
DcS-ILP516	5	DcSto9-384	260	1198	F:CCATCATCCCGGTTACTGAG	58	2	1.45	0.4896	0.0769	0.3167	0.7524	0.2624
					R:GTGGCACTTGCAAGAAATGA
DcS-ILP517	5	DcSto6-392	250	742	F:TGGTTGGTGCACAAGTGATT	56	2	1.29	0.3857	0.1111	0.2299	0.5076	0.2002
					R:TGGTACTGTTGACACATTTTGC
DcS-ILP518	5	DcSto6-408	236	1559	F:TTGCGGCTGATAGAAGAGGT	56	2	1.21	0.3165	0.1154	0.1772	0.3362	0.1588
					R:GTTCAGCAGAGTTCCGGTGT
DcS-ILP521	5	DcSto11-458	256	1066	F:GCTCGGGAACATTTTCTGATA	56	2	1.84	0.6486	0.1852	0.4647	0.594	0.3521
					R:TTAATCATCCACGACCAAAGC
DcS-ILP524	5	DcSto6-494	255	1145	F:GAACAGGAACCGAATCATCAA	56	2	1.08	0.1584	0.0741	0.0727	-0.0385	0.0687
					R:GAAGCCCTTTGACGTCTTTCT
DcS-ILP601	6	DcSto6-8	254	732	FCCCACAAGCGATGTAGATGA	56	2	1.9737	0.6865	0.3462	0.503	0.2984	0.3716
					R:GTGGAGGGACCGAAAGGTAT
DcS-ILP602	6	DcSto9-41	262	1322	F:CAGCCTTGATTTCATCACGA	56	2	1.22	0.3251	0.04	0.1837	0.7778	0.1638
					R:TCGGTGTACGGAGTGTGGTA
DcS-ILP606	6	DcSto6-99	255	1039	F:GCTCCAGAGTTGAGGCAGGT	58	2	1.9756	0.687	0.2963	0.5031	0.4	0.3719
					R:CCAAGGAAAGCTTCGGAATA
DcS-ILP609	6	DcSto6-166	255	2195	F:CATGAACATCGAGCCTCAAA	56	2	1.22	0.5297	0.2963	0.3522	0.1429	0.2859
					R:TGTGAATGTTCGGAGTGCTT
DcS-ILP612	6	DcSto7-229	266	1090	F:CTGGGCAATCCTTGAGATGT	56	2	1.159	0.227	0.04	0.1151	0.6454	0.1064
					R:TCGCACTAGTGAGGTTGTGC
DcS-ILP614	6	DcSto6-266	253	726	F:CAAACCCTGAGGATGCAGTT	56	2	1.16	0.2641	0.0741	0.1398	0.46	0.1278
					R:TGAGAGAAAGCAAGCCCAGT
DcS-ILP616	6	DcSto3-334	239	564	F:GACGGTGATCGACATCTTGA	56	2	1.8	0.6365	0.2222	0.4528	0.5	0.3457
					R:GCTTTCGTTCGTCGAATCTC
DcS-ILP618	6	DcSto7-411	339	1113	F:TGGAACAATTGAAGCAGCAG	56	2	1.58	0.5519	0.3333	0.3725	0.0882	0.2987
					R:CTCAAGCAGACGGCATGTAA
DcS-ILP619	6	DcSto5-477	316	1024	F:AAAGCACTTGCTTCCTTCCA	56	2	1.74	0.6172	0.1538	0.4344	0.6389	0.3353
					R:GCTGGTAACCAAGGTTTTGG
DcS-ILP621	6	DcSto6-476	255	1381	F:TGGATCGTTACCCAACTCAA	58	2	1.96	0.6821	0.4815	0.4983	0.0154	0.3694
					R:GTAAAGGGGCAGCTGTTAGG
DcS-ILP701	7	DcSto6-11	255	1050	F:CAAGACGCTCTGGTGAAGTT	56	2	1.9882	0.6902	0.3077	0.5068	0.381	0.3735
					R:TCCAGGCAGGAATATTCAGA
DcS-ILP703	7	DcSto2-42	316	1331	F:ATGTGGAGTGTGCTGAGAGC	56	2	1.7587	0.6229	0.3333	0.4396	0.2273	0.3383
					R:TGCTCTCCAGCATCCTAATG
DcS-ILP705	7	DcSto4-92	285	1472	F:TATGGTTGCCCCTGTAGTCA	56	2	1.6701	0.5908	0.1111	0.4088	0.7231	0.3208
					R:AGTTGCAATGCTTGTTCGTC
DcS-ILP707	7	DcSto1-98	285	1500	F:CACACCTTTTGACGTCTGGT	56	2	1.4322	0.4792	0.0741	0.3075	0.7545	0.3208
					R:TGTGTGGCATACTTCAGACAA
DcS-ILP708	7	DcSto6-123	255	1863	F:CCAGAACTGCACATTTGACC	56	2	1.1726	0.2788	0.16	0.1502	-0.087	0.1364
					R:AAAATCAACGGTCACGATGA
DcS-ILP710	7	DcSto12-139	239	2368	F:GAATTGGCATGGTTCAGATG	56	2	1.202	0.3085	0.1111	0.1712	0.3388	0.1539
					R:CATCACGAGCTGCTTGTTCT
DcS-ILP713	7	DcSto6-247	255	1020	F:GACTTGGTGTCGATGGAGTG	56	2	1.9737	0.6865	0.2692	0.503	0.4543	0.3716
					R:CGGTGAGAAATTCGTTGTTG
DcS-ILP714	7	DcSto8-279	305	2185	F:TGTGAACCAGGTCTTTCAGG	56	2	1.5283	0.5297	0.2222	0.3522	0.3571	0.2859
					R:TTACCATCAAAGGTCCTGCA
DcS-ILP715	7	DcSto3-289	245	935	F:AACTTTGGATCCAGCAATCC	56	2	1.7	0.6008	0.1923	0.4186	0.5315	0.3263
					R:TTGACCGAACATAGGCTGAG
DcS-ILP717	7	DcSto7-345	258	1098	F:TGAGTTACACCGGCATCTTC	56	2	1.8	0.6365	0.1481	0.4528	0.6667	0.3457
					R:TGAGGACAGTTCTGCACATG
DcS-ILP722	7	DcSto9-401	261	1057	F:TGGTACTTTGACCGCAATCC	56	2	1.4802	0.5055	0.3333	0.3305	-0.0275	0.2718
					R:AGAGCAAGAGCGCCGACT
DcS-ILP801	8	DcSto2-17	308	1130	F:CCACTCTCGCTCAGAAACCA	56	2	1.0768	0.1584	0.0741	0.0727	-0.0385	0.0687
					R:AGTGCTTCACTGTATTCAGCAG
DcS-ILP802	8	DcSto1-18	285	649	F:GGGATGCTTTTCACCTGTCC	56	2	1.0377	0.0922	0.037	0.037	-0.0189	0.0357
					R:AAGAGAAGCCCAGTGGAGAC
DcS-ILP803	8	DcSto7-89	287	782	F:GCGCAGATAGTTTTCGACTGA	56	2	1.2914	0.3857	0.2593	0.2299	-0.1489	0.2002
					R:GCTTCAGCATCAACAATTTCTCC
DcS-ILP805	8	DcSto6-91	254	1351	F:GTTATCTCCCCGAGTCCTGG	56	2	1.1172	0.2146	0.037	0.1069	0.6471	0.0995
					R:CTTCACAAGTGGCCTTCAGA
DcS-ILP806	8	DcSto6-113	255	1052	F:GGTGCATCTATCCCCATATTCT	58	2	1.7934	0.6077	0.3704	0.4249	0.1118	0.3301
					R:TCTTGAACCACACATGGCAG
DcS-ILP807	8	DcSto8-134	308	878	F:TTCTGGGATTTGACTCTGTGG	56	2	1.72	0.6077	0.2222	0.4249	0.4671	0.3301
					R:CAGCCAAAATAAGGAGCAGC
DcS-ILP808	8	DcSto6-139	255	2191	F:GAGGAATCTATGCAGGGCCA	56	2	1.8386	0.6486	0.4815	0.4647	-0.0556	0.3521
					R:GATCAGCAGCCTTGCTTGTA
DcS-ILP810	8	DcSto6-159	255	1951	F:AGATGCACAGACTTTGGAGGA	56	2	1.9891	0.6904	0.5556	0.5066	-0.1172	0.3736
					R:TGCCTTCAATTGTTGCCCTT
DcS-ILP812	8	DcSto1-189	284	1822	F:TACTTACTGCGCAAGGTCTG	56	2	1.2677	0.3669	0.08	0.2155	0.6212	0.1889
					R:TCCATATATCGGCACGTCCA
DcS-ILP813	8	DcSto3-210	239	736	F:GGTTCCAGACAGGGTTTTGG	56	2	1.9891	0.6904	0.3333	0.5066	0.3297	0.3736
					R:TTCCGGTCTTAGATAGCCAAC
DcS-ILP814	8	DcSto6-213	254	2421	F:TTCGAGGAGAGACGGGATTG	56	2	1.8386	0.6486	0.4815	0.4647	-0.0556	0.3521
					R:TTCGCATGAGATTGCCGAAG
DcS-ILP816	8	DcSto5-242	318	1042	F:CCTTGCCTCTGAACAGGACT	56	2	1.6	0.5623	0.1923	0.3824	0.4872	0.3047
					R:TCTAAAACGCAACCACTCGG
DcS-ILP818	8	DcSto7-256	266	1313	F:ACAGAATGAAGATTTCGCTGCT	56	2	1.3376	0.4195	0.1481	0.2572	0.413	0.2205
					R:TCCGCTAAAGTTCGTGAAGC
DcS-ILP819	8	DcSto2-322	308	546	F:TTCTTCCGGGCAAATGTTGT	56	2	1.0392	0.095	0.0385	0.0385	-0.0196	0.037
					R:GACGTGGAAACATAACTCTCGAA
DcS-ILP823	8	DcSto6-383	255	736	F:TGCATCGGCTTCACTATGGTA	56	2	1.8386	0.6486	0.4074	0.4647	0.1068	0.3521
					R:CAGCCTCCTATGGTACGACTT
DcS-ILP905	9	DcSto2-48	308	1773	F:GGACCCCATTGATTCCAAGT	56	2	1.5762	0.5519	0.2593	0.3725	0.2908	0.2987
					R:CTGGCAGACTCTCTGATGGT
DcS-ILP906	9	DcSto-UC-85	262	1626	F:CCATGAGTCATCAGCCCTCT	56	2	1.9538	0.6813	0.2308	0.4977	0.5273	0.369
					R:TTTGGTTGATGTCTCGGGGA
DcS-ILP909	9	DcSto11-169	237	743	F:GACTCTTGGGGACACTTCCA	56	2	1.8	0.6365	0.2963	0.4528	0.3333	0.3457
					R:TAGAAGGTCAACGGCTCTGA
DcS-ILP910	9	DcSto6-201	256	1858	F:AGGGAGAGCAAGTCCATCCT	56	2	1.5762	0.5519	0.4074	0.3725	-0.1144	0.2987
					R:TCCCTCTTCTAGCATACCCCA
DcS-ILP917	9	DcSto6-303	255	1469	F:AGTGCATGCCAGACTTCATCT	56	2	1.5	0.516	0.1154	0.3401	0.6541	0.2779
					R:ACATTGATCAAATGCTCCAAGTTC
Mean							2	1.55538	0.500833	0.235293	0.33779	0.2599	0.267589
aElement not assigned to any of characterized DcSto families
bObserved number of alleles
cEffective number of alleles
dShannon's Information index
eObserved heterozygosity
fExpected heterozygosity
gFixation index
hPolymorphism Information Content
